# Supplementary material for: Concurrent development of facial identity and expression discrimination
Source: PLoS One. 2017 Jun 15;12(6):e0179458. doi: 10.1371/journal.pone.0179458 (PMC5472318; doi:10.1371/journal.pone.0179458)
Supplement: S2 File — Text file describing the data set. (TXT) [file pone.0179458.s006.txt]

Description of the dataset
--------------------------

subj_id: subject id
age: subject age (in years) 
sex: M=male, F=female 
handedness: L=left, R=right 
morph: Content of morph face. Possible values are FAH (female angry-happy), FDS (female disgust-surprise), FHID (female happy, identity), FID (female neutral, identity), MAH (male angry-happy), MDS (male disgust-surprise), MHID (male happy, identity), MID (male neutral, identity)
task: identity, expression
target_face: target face in the trial. Number refers to percentage morphing of target face.
target_face_sex: sex of the target face in the trial
target_face_id: type of morph of the target face HID=Happy, ID=Neutral, AH=Angry/Happy, DS=Disgust/Surprise
target_face_morph: percentage morphing of the target face
test_face_left: test face presented on the left, number refers to percent of target face.
test_face_right: test face presented on the right, number refers to percent of target face.
response: subject's response (left, right)
response_level: subject's response coded as response level (0 indicating one extreme, 100 indicating the other)
reaction_time: reaction time
trimmed: whether the trial was removed for analysis because the RT was greater than 2.5 SD of the subject average RT.
